# Supplementary material for: Moral hazard and selection for voluntary deductibles
Source: Health Econ. 2020 Jul 31;29(10):1251–69. doi: 10.1002/hec.4134 (PMC7539990; doi:10.1002/hec.4134)
Supplement: Supplementary file 2 — Data S2. Supporting Information [file HEC-29-1251-s002.zip]

Archive with 4 entries (4 files):
- Appendices_S1-S6&S8.docx
- Appendix_S10.docx
- Appendix_S7.docx
- Appendix_S9.docx
